# Supplementary material for: Screening and In Silico Analyses of the Yeast Saccharomyces cerevisiae Σ1278b Bank Mutants Using Citral as a Natural Antimicrobial
Source: Foods. 2024 May 8;13(10):1457. doi: 10.3390/foods13101457 (PMC11119076; doi:10.3390/foods13101457)
Supplement: Supplementary file 1 [file foods-13-01457-s001.zip]

Archive with 1 entries (1 files):
- foods-2893073-supplementary.xlsx
