# Supplementary material for: Screening and In Silico Analyses of the Yeast Saccharomyces cerevisiae Σ1278b Bank Mutants Using Citral as a Natural Antimicrobial
Source: Foods. 2024 May 8;13(10):1457. doi: 10.3390/foods13101457 (PMC11119076; doi:10.3390/foods13101457)
Supplement: Supplementary file 1 [file foods-13-01457-s001.zip › foods-2893073-supplementary.xlsx]

## Sheet: Sheet2
ORFNAME	GENE NAME	384 plate	384 row	384 column	96 plate	96 row + col	Notes	BIOLOGICAL PROCESS	MOLECULAR FUNCTION
YIL159W	BNR1	3	1	1	SET12	A01		actin filament organization*	cytoskeletal protein binding
YIL162W	SUC2	3	1	3	SET12	A02		sucrose catabolism	beta-fructofuranosidase activity
YIL164C	NIT1	3	1	5	SET12	A03		biological process unknown	nitrilase activity
YIL165C	0	3	1	7	SET12	A04		biological process unknown, involved in macroautophagy IMP	molecular function unknown
YIR002C	MPH1	3	1	13	SET12	A07		DNA repair	RNA helicase activity*
YIR016W	0	3	1	15	SET12	A08		biological process unknown	molecular function unknown
YIR017C	MET28	3	1	17	SET12	A09		regulation of transcription from RNA polymerase II promoter*	DNA binding*
YIR018W	YAP5	3	1	19	SET12	A10		positive regulation of transcription from RNA polymerase II promoter*	RNA polymerase II transcription factor activity
YIR027C	DAL1	3	3	1	SET12	B01		allantoin catabolism	allantoinase activity
YIR028W	DAL4	3	3	3	SET12	B02		allantoin transport	allantoin permease activity
YIR029W	DAL2	3	3	5	SET12	B03		allantoin catabolism	allantoicase activity
YIR030C	DCG1	3	3	7	SET12	B04		nitrogen compound metabolism	molecular function unknown
YIR031C	DAL7	3	3	9	SET12	B05		allantoin catabolism	malate synthase activity
YIR035C	NRE1	3	3	13	SET12	B07		biological process unknown	molecular function unknown
YIR039C	YPS6	3	3	15	SET12	B08		biological process unknown	aspartic-type endopeptidase activity
YJL012C	VTC4	3	3	17	SET12	B09		vacuole fusion, non-autophagic	molecular function unknown
YJL016W	TPH3	3	3	19	SET12	B10		biological process unknown	molecular function unknown
YJL020C	BBC1	3	3	21	SET12	B11		actin cytoskeleton organization and biogenesis	myosin I binding
YJL042W	MHP1	3	3	23	SET12	B12		cell wall organization and biogenesis*, involved in negative regulation of microtubule depolymerization (IMP)	structural constituent of cytoskeleton
YJL047C	RTT101	3	5	1	SET12	C01		ubiquitin-dependent protein catabolism*	protein binding*
YJL059W	YHC3	3	5	9	SET12	C05		intracellular protein transport*	basic amino acid transporter activity
YJL062W	LAS21	3	5	13	SET12	C07		GPI anchor biosynthesis	transferase activity
YJL070C	0	3	5	15	SET12	C08		biological process unknown	molecular function unknown
YJL079C	PRY1	3	5	19	SET12	C10		biological process unknown	molecular function unknown
YJL083W	TAX4	3	5	21	SET12	C11		involved in autophagy (IGI) involved in cellular response to starvation (IGI) involved in fungal-type cell wall organization (IGI) involved in inositol lipid-mediated signaling (IGI)	molecular function unknown
YJL093C	TOK1	3	7	1	SET12	D01		potassium ion homeostasis	potassium channel activity
YJL095W	BCK1	3	7	3	SET12	D02		protein amino acid phosphorylation*	MAP kinase kinase kinase activity
YJL098W	SAP185	3	7	5	SET12	D03		G1/S transition of mitotic cell cycle	protein serine/threonine phosphatase activity
YJL099W	CHS6	3	7	7	SET12	D04		Golgi to plasma membrane transport*	molecular function unknown
YJL100W	LSB6	3	7	9	SET12	D05		actin filament organization*	1-phosphatidylinositol 4-kinase activity
YJL110C	GZF3	3	7	15	SET12	D08		negative regulation of transcription from RNA polymerase II promoter*	transcription factor activity*
YJL134W	LCB3	3	7	19	SET12	D10		sphingolipid biosynthesis*	sphingosine-1-phosphate phosphatase activity
YJL139C	YUR1	3	7	21	SET12	D11		protein amino acid N-linked glycosylation*	mannosyltransferase activity
YJL142C	IRC9	3	7	23	SET12	D12		involved in mitotic recombination (IMP) involved in replication-born double-strand break repair via sister chromatid exchange (IMP)
YJL146W	IDS2	3	9	1	SET12	E01		meiosis	molecular function unknown
YJL157C	FAR1	3	9	3	SET12	E02		signal transduction during conjugation with cellular fusion*	cyclin-dependent protein kinase inhibitor activity
YJL158C	CIS3	3	9	5	SET12	E03		cell wall organization and biogenesis	structural constituent of cell wall
YJL162C	JJJ2	3	9	9	SET12	E05		biological process unknown	molecular function unknown
YJL165C	HAL5	3	9	11	SET12	E06		cation homeostasis	protein kinase activity
YJL170C	ASG7	3	9	15	SET12	E08		conjugation with cellular fusion	molecular function unknown
		3	9	17	SET12	E09
YJL172W	CPS1	3	9	19	SET12	E10		proteolysis*	Gly-X carboxypeptidase activity
YJL187C	SWE1	3	11	1	SET12	F01		G2/M transition of mitotic cell cycle*	protein kinase activity
YJL191W	RPS14B	3	11	3	SET12	F02		involved in cytoplasmic translation (NAS), in maturation of SSU-rRNA from tricistronic rRNA transcript (SSU-rRNA, 5.8S rRNA, LSU-rRNA) (IMP, IGI), in ribosomal small subunit assembly (IMP)	structural constituent of ribosome*, enables small ribosomal subunit rRNA binding (IDA)
YJL201W	ECM25	3	11	5	SET12	F03		cell wall organization and biogenesis*	molecular function unknown
YJL206C	0	3	11	9	SET12	F05		biological process unknown	enables zinc ion binding (RCA)
YJL212C	OPT1	3	11	13	SET12	F07		sulfur metabolism	oligopeptide transporter activity
YJL214W	HXT8	3	11	15	SET12	F08		hexose transport	glucose transporter activity*
YJR001W	AVT1	3	11	21	SET12	F11		neutral amino acid transport	neutral amino acid transporter activity
YJR005W	APL1	3	13	1	SET12	G01		vesicle-mediated transport	molecular function unknown
YJR009C	TDH2	3	13	3	SET12	G02		glycolysis*	glyceraldehyde-3-phosphate dehydrogenase (phosphorylating) activity
YJR019C	TES1	3	13	5	SET12	G03		fatty acid oxidation	acyl-CoA thioesterase activity
YJR030C	RBH2	3	13	13	SET12	G07		biological process unknown	molecular function unknown
YJR032W	CPR7	3	13	17	SET12	G09		response to stress	unfolded protein binding*
YJR033C	RAV1	3	13	19	SET12	G10		vacuolar acidification*	molecular function unknown
YJR051W	OSM1	3	13	21	SET12	G11		metabolism	fumarate reductase (NADH) activity
YJR053W	BFA1	3	13	23	SET12	G12		conjugation with cellular fusion*	GTPase activator activity
YJR054W	KCH1	3	15	1	SET12	H01		involved in potassium ion transmembrane transport (IDA)	enables potassium ion transmembrane transporter activity (IDA)
YJR058C	APS2	3	15	3	SET12	H02		vesicle-mediated transport	molecular function unknown
YJR059W	PTK2	3	15	5	SET12	H03		G1/S transition of mitotic cell cycle*	protein kinase activity
YJR060W	CBF1	3	15	7	SET12	H04		chromatin assembly or disassembly*	DNA binding*
YJR066W	TOR1	3	15	9	SET12	H05		cell wall organization and biogenesis*	protein binding*
YJR075W	HOC1	3	15	11	SET12	H06		cell wall mannoprotein biosynthesis*	transferase activity, transferring glycosyl groups*
YJR078W	BNA2	3	15	13	SET12	H07		NAD biosynthesis	tryptophan 2,3-dioxygenase activity
YJR084W	CSN12	3	15	15	SET12	H08		adaptation to pheromone during conjugation with cellular fusion	molecular function unknown
YJR090C	GRR1	3	15	17	SET12	H09		G1/S transition of mitotic cell cycle*	protein binding*
YJR094C	IME1	3	15	19	SET12	H10		meiosis	transcription regulator activity
YJR106W	ECM27	3	15	23	SET12	H12		involved in cellular calcium ion homeostasis (IMP), in regulation of G0 to G1 transition (IMP)	molecular function unknown
YDR477W	SNF1	6	2	4	SET35	A02	very sick	protein amino acid phosphorylation*	AMP-activated protein kinase activity
YDR479C	PEX29	6	2	6	SET35	A03		peroxisome organization and biogenesis	molecular function unknown
YDR480W	DIG2	6	2	8	SET35	A04		invasive growth (sensu Saccharomyces)	transcription factor binding
YDR481C	PHO8	6	2	10	SET35	A05		protein amino acid dephosphorylation*	alkaline phosphatase activity
YDR482C	CWC21	6	2	12	SET35	A06		biological process unknown	molecular function unknown
YDR484W	VPS52	6	2	14	SET35	A07		Golgi to vacuole transport*	protein binding
YDR485C	VPS72	6	2	16	SET35	A08		protein targeting to vacuole*	molecular function unknown
YDR488C	PAC11	6	2	18	SET35	A09		nuclear migration, microtubule-mediated*	microtubule motor activity*
YDR493W	FMP36	6	2	20	SET35	A10		biological process unknown	molecular function unknown
YDR494W	RSM28	6	2	22	SET35	A11		involved in mitochondrial translation (IC), involved in mitochondrial translational initiation (IGI)	structural constituent of ribosome
YDR495C	VPS3	6	2	24	SET35	A12		protein targeting to vacuole*	molecular function unknown
YDR501W	PLM2	6	4	2	SET35	B01		G1/S-specific transcription in mitotic cell cycle	transcription factor activity
YDR502C	SAM2	6	4	4	SET35	B02		methionine metabolism	methionine adenosyltransferase activity
YDR503C	LPP1	6	4	6	SET35	B03		phospholipid metabolism	phosphatidate phosphatase activity
YDR505C	PSP1	6	4	10	SET35	B05		biological process unknown	molecular function unknown
YDR506C	GMC1	6	4	12	SET35	B06		involved in meiotic cell cycle (IMP, IGI) involved in synaptonemal complex organization (IMP)	molecular function unknown
YDR511W	ACN9	6	4	14	SET35	B07		gluconeogenesis*	molecular function unknown
YDR512C	EMI1	6	4	16	SET35	B08		sporulation (sensu Fungi)	molecular function unknown
YDR514C	0	6	4	18	SET35	B09		biological process unknown	molecular function unknown
YDR515W	SLF1	6	4	20	SET35	B10		copper ion homeostasis*	RNA binding
YDR516C	EMI2	6	4	22	SET35	B11		sporulation (sensu Fungi)	molecular function unknown
YDR517W	GRH1	6	4	24	SET35	B12		mitotic spindle checkpoint	molecular function unknown
YDR518W	EUG1	6	6	2	SET35	C01		protein folding	protein disulfide isomerase activity
YDR524C	AGE1	6	6	4	SET35	C02		ER to Golgi transport*	ARF GTPase activator activity
YDR529C	QCR7	6	6	6	SET35	C03		aerobic respiration*	ubiquinol-cytochrome-c reductase activity
YDR530C	APA2	6	6	8	SET35	C04		nucleotide metabolism	bis(5'-nucleosyl)-tetraphosphatase activity*
YDR533C	HSP31	6	6	12	SET35	C06		biological process unknown	unfolded protein binding*
YDR536W	STL1	6	6	14	SET35	C07		transport*	transporter activity
YDR538W	PAD1	6	6	16	SET35	C08		aromatic compound catabolism	carboxy-lyase activity
YDR539W	FDC1	6	6	18	SET35	C09		involved in cinnamic acid catabolic process (IMP) involved in ferulate metabolic process (IDA, IMP)	enables carboxy-lyase activity (IDA, IMP)
YDR540C	IRC4	6	6	20	SET35	C10		involved in mitotic recombination (IMP) involved in replication-born double-strand break repair via sister chromatid exchange (IMP)	molecular function unknown
YEL001C	IRC22	6	8	2	SET35	D01		biological process unknown	molecular function unknown
YEL003W	GIM4	6	8	4	SET35	D02		tubulin folding	tubulin binding
YEL005C	VAB2	6	8	6	SET35	D03		biological process unknown	protein binding
YEL006W	YEA6	6	8	8	SET35	D04		involved in NAD transmembrane transport (IMP, IGI)	enables NAD transmembrane transporter activity (IMP, IGI)
YEL007W	MIT1	6	8	10	SET35	D05		biological process unknown	molecular function unknown
YEL011W	GLC3	6	8	12	SET35	D06		glycogen biosynthesis	1,4-alpha-glucan branching enzyme activity
YEL013W	VAC8	6	8	14	SET35	D07		protein targeting to vacuole*	protein binding
YEL015W	EDC3	6	8	16	SET35	D08		deadenylylation-independent decapping	molecular function unknown
YEL016C	NPP2	6	8	18	SET35	D09		biological process unknown	molecular function unknown
YEL017W	GTT3	6	8	20	SET35	D10		glutathione metabolism	molecular function unknown
YEL018W	EAF5	6	8	22	SET35	D11		biological process unknown	molecular function unknown
YEL020C	PXP1	6	8	24	SET35	D12		biological process unknown	enables carbon-carbon lyase activity (ISS)
YEL023C	0	6	10	8	SET35	E04		biological process unknown	molecular function unknown
YEL031W	SPF1	6	10	14	SET35	E07		protein amino acid glycosylation*	ATPase activity, coupled to transmembrane movement of ions, phosphorylative mechanism
YEL036C	ANP1	6	10	16	SET35	E08		protein amino acid N-linked glycosylation	mannosyltransferase activity*
YEL038W	UTR4	6	10	18	SET35	E09		biological process unknown	molecular function unknown
YEL039C	CYC7	6	10	20	SET35	E10		electron transport	electron carrier activity
YEL041W	YEF1	6	10	22	SET35	E11		involved in NADP biosynthetic process (IDA)	enables NAD+ kinase activity (IDA) enables NADH kinase activity (IDA)
YEL043W	GTA1	6	10	24	SET35	E12		biological process unknown	molecular function unknown
YEL047C	FRD1	6	12	4	SET35	F02		involved in cellular response to anoxia (IGI)	fumarate reductase (NADH) activity
YEL049W	PAU2	6	12	6	SET35	F03		biological process unknown	molecular function unknown
YEL050C	RML2	6	12	8	SET35	F04		involved in mitochondrial translation (IMP)	structural constituent of ribosome
YEL051W	VMA8	6	12	10	SET35	F05	very sick	vacuolar acidification	hydrogen-transporting ATPase activity, rotational mechanism
YEL052W	AFG1	6	12	12	SET35	F06		biological process unknown	ATPase activity
YEL053C	MAK10	6	12	14	SET35	F07		N-terminal protein amino acid acetylation	amino-acid N-acetyltransferase activity
YEL054C	RPL12A	6	12	16	SET35	F08		involved in cytoplasmic translation (IC), in ribosomal large subunit assembly (IMP)	structural constituent of ribosome
YEL057C	SDD1	6	12	20	SET35	F10		biological process unknown	molecular function unknown
YEL059C-A	SOM1	6	12	22	SET35	F11		proteolysis	molecular function unknown
YEL064C	AVT2	6	14	6	SET35	G03		transport	transporter activity
YEL066W	HPA3	6	14	8	SET35	G04		histone acetylation	histone acetyltransferase activity
YER001W	MNN1	6	14	24	SET35	G12		protein amino acid O-linked glycosylation*	alpha-1,3-mannosyltransferase activity
YER002W	NOP16	6	16	2	SET35	H01		ribosomal large subunit biogenesis	molecular function unknown
YER005W	YND1	6	16	4	SET35	H02		protein amino acid glycosylation	nucleoside-diphosphatase activity
YER007C-A	TMA20	6	16	6	SET35	H03		biological process unknown	RNA binding
YER007W	PAC2	6	16	8	SET35	H04		post-chaperonin tubulin folding pathway*	alpha-tubulin binding
YER010C	0	6	16	10	SET35	H05		involved in 3,4-dihydroxybenzoate catabolic process (IDA)	nables 4-hydroxy-4-methyl-2-oxoglutarate aldolase activity (IDA) enables oxaloacetate decarboxylase activity (IDA)
YER014W	HEM14	6	16	12	SET35	H06		heme biosynthesis	protoporphyrinogen oxidase activity
YER016W	BIM1	6	16	16	SET35	H08		microtubule nucleation*	structural constituent of cytoskeleton
YER019W	ISC1	6	16	20	SET35	H10		response to salt stress*	phospholipase C activity
YER020W	GPA2	6	16	22	SET35	H11		sporulation (sensu Fungi)*	GTPase activity
YER024W	YAT2	6	16	24	SET35	H12		alcohol metabolism*	carnitine O-acetyltransferase activity
YHL032C	GUT1	8	1	4	SET41	A02		glycerol metabolism	glycerol kinase activity
YHL033C	RPL8A	8	1	6	SET41	A03		involved in cytoplasmic translation (IC), in maturation of LSU-rRNA (IMP)	structural constituent of ribosome
YHL035C	VMR1	8	1	8	SET41	A04		transport	ATPase activity, coupled to transmembrane movement of substances
YHL038C	CBP2	8	1	10	SET41	A05		Group I intron splicing	RNA splicing factor activity, transesterification mechanism
YHL039W	EFM1	8	1	12	SET41	A06		involved in peptidyl-lysine monomethylation (IMP)	enables protein-lysine N-methyltransferase activity (ISA, IMP)
YHR001W-A	QCR10	8	3	2	SET41	B01		aerobic respiration*	ubiquinol-cytochrome-c reductase activity
YHR003C	TCD1	8	3	6	SET41	B03		involved in cyclic threonylcarbamoyladenosine biosynthetic process (IMP)	enables tRNA threonylcarbamoyladenosine dehydratase (IMP)
YHR004C	NEM1	8	3	8	SET41	B04		sporulation (sensu Fungi)*	molecular function unknown
YHR008C	SOD2	8	3	12	SET41	B06		replicative cell aging*	manganese superoxide dismutase activity
YHR015W	MIP6	8	5	2	SET41	C01		mRNA export from nucleus	RNA binding
YHR016C	YSC84	8	5	4	SET41	C02		endocytosis*	molecular function unknown
YHR017W	YSC83	8	5	6	SET41	C03		biological process unknown	molecular function unknown
YHR021W-A	ECM12	8	5	10	SET41	C05		cell wall organization and biogenesis	molecular function unknown
YHR022C	0	8	5	12	SET41	C06		biological process unknown	molecular function unknown
YHR034C	PIH1	8	7	2	SET41	D01		rRNA processing*	molecular function unknown
YHR035W	NEL1	8	7	4	SET41	D02		biological process unknown	enables GTPase activator activity (IDA) enables zinc ion binding (RCA)
YHR037W	PUT2	8	7	6	SET41	D03		glutamate biosynthesis*	1-pyrroline-5-carboxylate dehydrogenase activity
YHR038W	RRF1	8	7	8	SET41	D04		involved in mitochondrial translation (IMP)	enables translation release factor activity (ISO)
YHR039C	MSC7	8	7	10	SET41	D05		meiotic recombination	molecular function unknown
YHR050W	SMF2	8	9	2	SET41	E01		manganese ion transport	di-, tri-valent inorganic cation transporter activity*
YHR051W	COX6	8	9	6	SET41	E03		aerobic respiration*	cytochrome-c oxidase activity
YHR057C	CPR2	8	9	12	SET41	E06		biological process unknown	peptidyl-prolyl cis-trans isomerase activity
YHR081W	LRP1	8	11	6	SET41	F03		DNA repair*	molecular function unknown
YHR084W	STE12	8	11	8	SET41	F04		pseudohyphal growth*	transcription factor activity
YHR086W	NAM8	8	11	10	SET41	F05		nuclear mRNA splicing, via spliceosome*	RNA binding*
YHR091C	MSR1	8	11	18	SET41	F09		involved in arginyl-tRNA aminoacylation (ISA), mitochondrial arginyl-tRNA aminoacylation (IC	enables arginine-tRNA ligase activity (ISA)
YHR097C	PAL2	8	11	20	SET41	F10		biological process unknown	molecular function unknown
YHR100C	GEP4	8	13	2	SET41	G01		involved in cardiolipin biosynthetic process (IMP) involved in phosphorylated carbohydrate dephosphorylation (IMP)	enables phosphatidylglycerophosphatase activity (IDA, IMP, IGI)
YHR104W	GRE3	8	13	4	SET41	G02		response to stress*	aldo-keto reductase activity*
YHR105W	YPT35	8	13	6	SET41	G03		biological process unknown	molecular function unknown
YHR106W	TRR2	8	13	8	SET41	G04		response to oxidative stress	thioredoxin-disulfide reductase activity
YHR108W	GGA2	8	13	10	SET41	G05		Golgi to vacuole transport*	ubiquitin binding
YHR110W	ERP5	8	13	12	SET41	G06		secretory pathway	molecular function unknown
YHR111W	UBA4	8	13	14	SET41	G07		pseudohyphal growth*	URM1 activating enzyme activity
YHR113W	APE4	8	13	16	SET41	G08		proteolysis	enables aminopeptidase activity (IDA) enables zinc ion binding (RCA)
YHR116W	COX23	8	13	18	SET41	G09		aerobic respiration	molecular function unknown
YHR117W	TOM71	8	13	20	SET41	G10		biological process unknown	protein transporter activity
YHR119W	SET1	8	13	22	SET41	G11		chromatin silencing at telomere*	histone lysine N-methyltransferase activity (H3-K4 specific)*
YHR120W	MSH1	8	13	24	SET41	G12		DNA repair	ATP binding
YHR121W	LSM12	8	15	2	SET41	H01		RNA metabolism	RNA binding
YHR127W	0	8	15	4	SET41	H02		involved in mitotic spindle elongation (IMP)	molecular function unknown
YHR129C	ARP1	8	15	8	SET41	H04		establishment of mitotic spindle orientation*	structural constituent of cytoskeleton
YHR131C	0	8	15	10	SET41	H05		biological process unknown	molecular function unknown
YHR132W-A	IGO2	8	15	12	SET41	H06		biological process unknown	molecular function unknown
YHR133C	NSG1	8	15	14	SET41	H07		biological process unknown	molecular function unknown
YHR134W	WSS1	8	15	16	SET41	H08		protein sumoylation*	molecular function unknown
YHR137W	ARO9	8	15	18	SET41	H09		aromatic amino acid family metabolism	aromatic-amino-acid transaminase activity
YHR138C	0	8	15	20	SET41	H10		involved in vacuole fusion, non-autophagic (IMP)	enables endopeptidase inhibitor activity (IMP)
YHR139C	SPS100	8	15	22	SET41	H11		spore wall assembly (sensu Fungi)	molecular function unknown
YHR140W	0	8	15	24	SET41	H12		biological process unknown	molecular function unknown
YKL017C	HCS1	9	2	1	SET46	A01		lagging strand elongation	DNA helicase activity
YKL018C-A	MCO12	9	2	3	SET46	A02		biological process unknown	molecular function unknown
YKL023W	0	9	2	5	SET46	A03		biological process unknown	molecular function unknown
YKL026C	GPX1	9	2	7	SET46	A04		response to oxidative stress	glutathione peroxidase activity
YKL027W	TCD2	9	2	9	SET46	A05		involved in cyclic threonylcarbamoyladenosine biosynthetic process (IMP)	enables tRNA threonylcarbamoyladenosine dehydratase (IMP)
YKL033W-A	0	9	2	13	SET46	A07		biological process unknown	enables 5'-nucleotidase activity (IDA) enables pseudouridine 5'-phosphatase activity (IDA) Biological Process
YKL034W	TUL1	9	2	15	SET46	A08		protein ubiquitination*	ubiquitin-protein ligase activity
YKL037W	AIM26	9	2	17	SET46	A09		involved in autophagy of mitochondrion (IMP) involved in macroautophagy (IMP)	molecular function unknown
YKL039W	PTM1	9	2	19	SET46	A10		biological process unknown	molecular function unknown
YKL040C	NFU1	9	2	21	SET46	A11		iron ion homeostasis	molecular function unknown
YKL041W	VPS24	9	2	23	SET46	A12		late endosome to vacuole transport*	molecular function unknown
YKL047W	ANR2	9	4	1	SET46	B01		biological process unknown	molecular function unknown
YKL050C	LPX2	9	4	5	SET46	B03		biological process unknown	molecular function unknown
YKL053C-A	MDM35	9	4	7	SET46	B04		mitochondrion organization and biogenesis	molecular function unknown
YKL055C	OAR1	9	4	11	SET46	B06		aerobic respiration*	3-oxoacyl-[acyl-carrier protein] reductase activity
YKL061W	BLI1	9	4	15	SET46	B08		involved in endosome organization (IMP) involved in regulation of protein localization (IMP)	molecular function unknown
YKL063C	0	9	4	17	SET46	B09		biological process unknown	molecular function unknown
YKL064W	MNR2	9	4	19	SET46	B10		magnesium ion transport	magnesium ion transporter activity
YKL065C	YET1	9	4	21	SET46	B11		biological process unknown	molecular function unknown
YKL068W	NUP100	9	6	1	SET46	C01		mRNA export from nucleus*	structural molecule activity
YKL069W	0	9	6	5	SET46	C03		involved in cellular response to oxidative stress (IMP)	enables methionine-R-sulfoxide reductase activity (IDA)
YKL070W	0	9	6	7	SET46	C04		biological process unknown	molecular function unknown
YKL071W	OSI1	9	6	9	SET46	C05		involved in cellular detoxification of aldehyde (IMP)	enables alcohol dehydrogenase (NAD+) activity (IDA)
YKL072W	STB6	9	6	11	SET46	C06		biological process unknown	molecular function unknown
YKL073W	LHS1	9	6	13	SET46	C07		response to unfolded protein*	unfolded protein binding
YKL075C	AAN1	9	6	15	SET46	C08		acts upstream of or within branched-chain amino acid metabolic process (IMP) High-Throughput response to xenobiotic stimulus (HMP)	molecular function unknown
YKL077W	PSG1	9	6	17	SET46	C09		involved in protein maturation (IMP) involved in protein targeting (IMP)	molecular function unknown
YKL081W	TEF4	9	6	21	SET46	C11		translational elongation	translation elongation factor activity
YKL084W	HOT13	9	6	23	SET46	C12		protein import into mitochondrial intermembrane space	molecular function unknown
YKL085W	MDH1	9	8	1	SET46	D01		tricarboxylic acid cycle*	L-malate dehydrogenase activity
YKL086W	SRX1	9	8	3	SET46	D02		response to oxidative stress	oxidoreductase activity, acting on sulfur group of donors
YKL087C	CYT2	9	8	5	SET46	D03		cytochrome c-heme linkage	holocytochrome-c synthase activity
YKL090W	CUE2	9	8	7	SET46	D04		biological process unknown	protein binding
YKL091C	SFH1	9	8	9	SET46	D05		biological process unknown	enables phosphatidylcholine binding (IDA) enables phosphatidylinositol binding (IDA)
YKL093W	MBR1	9	8	11	SET46	D06		aerobic respiration	molecular function unknown
YKL094W	YJU3	9	8	13	SET46	D07		biological process unknown	serine hydrolase activity
YKL096C-B	0	9	8	15	SET46	D08		biological process unknown	molecular function unknown
YKL101W	HSL1	9	8	19	SET46	D10		protein amino acid phosphorylation*	protein kinase activity
YKL103C	LAP4	9	8	21	SET46	D11		vacuolar protein catabolism	aminopeptidase I activity
YKL106C-A	0	9	8	23	SET46	D12		biological process unknown	molecular function unknown
YKL106W	AAT1	9	10	1	SET46	E01		aspartate biosynthesis*	aspartate transaminase activity
YKL107W	0	9	10	3	SET46	E02		involved in response to furfural (IMP)	enables aldehyde dehydrogenase (NAD+) activity (IDA)
YKL110C	KTI12	9	10	5	SET46	E03		carbon utilization	enzyme regulator activity
YKL113C	RAD27	9	10	7	SET46	E04		DNA repair*	5'-flap endonuclease activity
YKL114C	APN1	9	10	9	SET46	E05		DNA repair*	DNA-(apurinic or apyrimidinic site) lyase activity
YKL117W	SBA1	9	10	11	SET46	E06		protein folding	chaperone binding
YKL120W	OAC1	9	10	15	SET46	E08		sulfate transport*	oxaloacetate carrier activity*
YKL121W	DGR2	9	10	17	SET46	E09		biological process unknown	molecular function unknown
YKL124W	SSH4	9	10	19	SET46	E10		biological process unknown	molecular function unknown
YKL127W	PGM1	9	10	21	SET46	E11		glucose 1-phosphate utilization*	phosphoglucomutase activity
YKL128C	PMU1	9	10	23	SET46	E12		biological process unknown	molecular function unknown
YKL132C	RMA1	9	12	1	SET46	F01		biological process unknown	tetrahydrofolylpolyglutamate synthase activity
YKL133C	RCI50	9	12	3	SET46	F02		biological process unknown	molecular function unknown
YKL134C	37165	9	12	5	SET46	F03		iron ion homeostasis*	metallopeptidase activity*
YKL135C	APL2	9	12	7	SET46	F04		vesicle-mediated transport	clathrin binding
YKL137W	CMC1	9	12	9	SET46	F05		involved in mitochondrial cytochrome c oxidase assembly (IMP, IGI)	enables copper ion binding (IDA)
YKL138C	MRPL31	9	12	11	SET46	F06		involved in mitochondrial translation (IC)	enables structural constituent of ribosome (IDA)
YKL140W	TGL1	9	12	15	SET46	F08		lipid metabolism*	lipase activity*
YKL142W	MRP8	9	12	17	SET46	F09		unknown	unknown
YKL143W	LTV1	9	12	19	SET46	F10		response to osmotic stress*	molecular function unknown
YKL146W	AVT3	9	12	21	SET46	F11		neutral amino acid transport	neutral amino acid transporter activity
YKL148C	SDH1	9	12	23	SET46	F12		tricarboxylic acid cycle*	succinate dehydrogenase (ubiquinone) activity
YKL149C	DBR1	9	14	1	SET46	G01		snoRNA metabolism*	RNA lariat debranching enzyme activity
YKL150W	MCR1	9	14	3	SET46	G02		response to oxidative stress*	cytochrome-b5 reductase activity
YKL155C	RSM22	9	14	7	SET46	G04		involved in mitochondrial translation (IC)	structural constituent of ribosome	enables structural constituent of ribosome (IDA)
YKL157W	APE2	9	14	9	SET46	G05		peptide metabolism	leucyl aminopeptidase activity
YKL162C	0	9	14	11	SET46	G06		biological process unknown	molecular function unknown
YKL166C	TPK3	9	14	13	SET46	G07		protein amino acid phosphorylation*	protein serine/threonine kinase activity*
YKL167C	MRP49	9	14	15	SET46	G08		involved in mitochondrial translation (IMP)	enables structural constituent of ribosome (IDA)
YKL170W	MRPL38	9	14	17	SET46	G09		involved in mitochondrial translation (IMP)	enables structural constituent of ribosome (IDA)
YKL174C	TPO5	9	14	19	SET46	G10		polyamine transport	polyamine transporter activity
YKL176C	LST4	9	14	21	SET46	G11		vesicle-mediated transport*	protein transporter activity
YKL179C	COY1	9	14	23	SET46	G12		Golgi vesicle transport	molecular function unknown
YKL183W	LOT5	9	16	5	SET46	H03		biological process unknown	molecular function unknown
YKL184W	SPE1	9	16	7	SET46	H04		pantothenate biosynthesis*	ornithine decarboxylase activity
YKL185W	ASH1	9	16	9	SET46	H05		pseudohyphal growth*	specific transcriptional repressor activity
YKL187C	FAT3	9	16	11	SET46	H06		involved in long-chain fatty acid transport (IMP)	molecular function unknown
YKL188C	PXA2	9	16	13	SET46	H07		fatty acid transport	ATPase activity, coupled to transmembrane movement of substances
YKL190W	CNB1	9	16	15	SET46	H08		involved in adaptation of signaling pathway by response to pheromone involved in conjugation with cellular fusion (IMP) involved in cellular ion homeostasis (IMP) involved in fungal-type cell wall organization (IMP)	calcium ion binding*, contributes to calcium-dependent protein serine/threonine phosphatase activity (IDA)
YKL191W	DPH2	9	16	17	SET46	H09		peptidyl-diphthamide biosynthesis from peptidyl-histidine	molecular function unknown
YKL194C	MST1	9	16	19	SET46	H10		threonyl-tRNA aminoacylation	threonine-tRNA ligase activity
YKL197C	PEX1	9	16	21	SET46	H11		peroxisome organization and biogenesis	ATPase activity
YLR329W	REC102	10	2	1	SET50	A01		meiotic recombination*	protein binding
YLR332W	MID2	10	2	3	SET50	A02		involved in autophagy of peroxisome (IMP)	enables protein binding (IPI) enables transmembrane signaling receptor activity (IMP)
YLR333C	RPS25B	10	2	5	SET50	A03		involved in cell morphogenesis involved in conjugation (IMP)	enables structural constituent of ribosome (IDA)
YLR335W	NUP2	10	2	7	SET50	A04		involved in fungal-type cell wall organization (IGI, IMP)	structural molecule activity
YLR341W	SPO77	10	2	9	SET50	A05		involved in IRE1-mediated unfolded protein response (IMP)	molecular function unknown
		10	2	11	SET50	A06		involved in response to acidic pH (IMP)
YLR344W	RPL26A	10	2	13	SET50	A07		involved in response to osmotic stress (IGI)	enables RNA binding (IDA), enables RNA binding (IDA)
YLR348C	DIC1	10	2	15	SET50	A08		dicarboxylic acid transport	dicarboxylic acid transporter activity
YLR351C	NIT3	10	2	17	SET50	A09		biological process unknown	hydrolase activity, acting on carbon-nitrogen (but not peptide) bonds
YLR352W	LUG1	10	2	19	SET50	A10		biological process unknown	molecular function unknown
YLR353W	BUD8	10	2	21	SET50	A11		pseudohyphal growth*	molecular function unknown
YLR354C	TAL1	10	2	23	SET50	A12		pentose-phosphate shunt	transaldolase activity
YLR357W	RSC2	10	4	1	SET50	B01		chromatin remodeling*	molecular function unknown
YLR362W	STE11	10	4	5	SET50	B03		protein amino acid phosphorylation*	MAP kinase kinase kinase activity
YLR363W-A	0	10	4	7	SET50	B04		biological process unknown	molecular function unknown
YLR367W	RPS22B	10	4	9	SET50	B05		involved in cytoplasmic translation (IC)	enables structural constituent of ribosome (IDA)
YLR368W	MDM30	10	4	11	SET50	B06		mitochondrion organization and biogenesis*	molecular function unknown
YLR370C	ARC18	10	4	15	SET50	B08		actin filament organization*	structural constituent of cytoskeleton
YLR377C	FBP1	10	4	19	SET50	B10		gluconeogenesis	fructose-bisphosphatase activity
YLR381W	CTF3	10	4	21	SET50	B11		chromosome segregation	protein binding
YLR382C	NAM2	10	4	23	SET50	B12	very sick	Group I intron splicing*	mRNA binding*
YLR384C	IKI3	10	6	3	SET50	C02		regulation of transcription from RNA polymerase II promoter	RNA polymerase II transcription elongation factor activity*
YLR385C	SWC7	10	6	5	SET50	C03		chromatin remodeling	molecular function unknown
YLR386W	VAC14	10	6	7	SET50	C04		vacuole inheritance*	enzyme activator activity
YLR387C	REH1	10	6	9	SET50	C05		biological process unknown*	molecular function unknown
YLR388W	RPS29A	10	6	11	SET50	C06		involved in cytoplasmic translation (IC)	enables structural constituent of ribosome (IDA)
YLR389C	STE23	10	6	13	SET50	C07		proteolysis*	metallopeptidase activity
YLR392C	ART10	10	6	15	SET50	C08		biological process unknown	molecular function unknown
YLR393W	ATP10	10	6	17	SET50	C09		protein complex assembly	chaperone binding
YLR394W	CST9	10	6	19	SET50	C10		synapsis*	DNA binding
YLR398C	SKI2	10	6	21	SET50	C11		mRNA catabolism*	RNA helicase activity*
YLR399C	BDF1	10	6	23	SET50	C12		DNA repair*	transcription regulator activity
YLR401C	DUS3	10	8	1	SET50	D01		tRNA modification	tRNA dihydrouridine synthase activity
YLR404W	SEI1	10	8	3	SET50	D02		involved in lipid droplet formation (IMP) involved in lipid droplet organization (IMP) involved in negative regulation of sphingolipid biosynthetic process (IMP) involved in positive regulation of lipid biosynthetic process (IMP) involved in protein localization (IMP)	molecular function unknown
YLR405W	DUS4	10	8	5	SET50	D03		tRNA modification	tRNA dihydrouridine synthase activity
YLR407W	0	10	8	9	SET50	D05		biological process unknown	molecular function unknown
YLR408C	BLS1	10	8	11	SET50	D06		involved in endosome organization (IMP) involved in regulation of protein localization (IMP)	molecular function unknown
YLR412C-A	0	10	8	13	SET50	D07		biological process unknown	molecular function unknown
YLR412W	BER1	10	8	15	SET50	D08		involved in microtubule-based process (IMP)	molecular function unknown
YLR415C	0	10	8	17	SET50	D09		biological process unknown	molecular function unknown
YLR418C	CDC73	10	8	19	SET50	D10		RNA elongation from RNA polymerase II promoter*	RNA polymerase II transcription elongation factor activity
YLR420W	URA4	10	8	21	SET50	D11		'de novo' pyrimidine base biosynthesis*	dihydroorotase activity
YLR421C	RPN13	10	8	23	SET50	D12		proteolysis	endopeptidase activity
YLR422W	DCK1	10	10	1	SET50	E01		involved in autophagy of mitochondrion (IMP) involved in intracellular signal transduction (IMP, IGI)	molecular function unknown
YLR423C	ATG17	10	10	3	SET50	E02		autophagy	kinase activator activity
YLR432W	IMD3	10	10	9	SET50	E05		GTP biosynthesis	IMP dehydrogenase activity
YLR433C	CNA1	10	10	11	SET50	E06		involved in adaptation of signaling pathway by response to pheromone involved in conjugation with cellular fusion (IMP) involved in cellular ion homeostasis (IMP) involved in fungal-type cell wall organization (IMP)	calcium-dependent protein serine/threonine phosphatase activity
YLR435W	TSR2	10	10	13	SET50	E07		processing of 20S pre-rRNA	molecular function unknown
YLR437C	DIF1	10	10	15	SET50	E08		involved in protein import into nucleus (IMP)	molecular function unknown
YLR438W	CAR2	10	10	17	SET50	E09		arginine catabolism	ornithine-oxo-acid transaminase activity
YLR439W	MRPL4	10	10	19	SET50	E10		involved in mitochondrial translation (IC, IMP)	enables structural constituent of ribosome (IDA)
YLR441C	RPS1A	10	10	21	SET50	E11		protein biosynthesis	enables structural constituent of ribosome (NAS)
YLR445W	GMC2	10	12	1	SET50	F01		involved in meiotic cell cycle (IMP, IGI) involved in protein sumoylation (IMP) involved in reciprocal meiotic recombination (IMP) involved in synaptonemal complex organization (IMP)	molecular function unknown
YLR446W	NGK1	10	12	3	SET50	F02		biological process unknown	enables N-acetylglucosamine kinase activity (IMP, IDA)
YLR449W	FPR4	10	12	5	SET50	F03		biological process unknown	peptidyl-prolyl cis-trans isomerase activity
YLR450W	HMG2	10	12	7	SET50	F04		ergosterol biosynthesis	hydroxymethylglutaryl-CoA reductase (NADPH) activity
YLR453C	RIF2	10	12	9	SET50	F05		telomerase-dependent telomere maintenance	telomeric DNA binding
YLR455W	PDP3	10	12	11	SET50	F06		involved in positive regulation of transcription elongation by RNA polymerase II (IGI)	enables chromatin binding (IDA)
YLR456W	0	10	12	13	SET50	F07		biological process unknown	molecular function unknown
YLR461W	PAU4	10	12	15	SET50	F08		biological process unknown	molecular function unknown
YML001W	YPT7	10	14	3	SET50	G02		vesicle-mediated transport*	GTPase activity
YML002W	VRL1	10	14	5	SET50	G03		biological process unknown	molecular function unknown
YML003W	0	10	14	7	SET50	G04		biological process unknown	molecular function unknown
YML005W	TRM12	10	14	9	SET50	G05		tRNA methylation	S-adenosylmethionine-dependent methyltransferase activity
YML007C-A	MIN4	10	14	11	SET50	G06		biological process unknown	molecular function unknown
YML007W	YAP1	10	14	13	SET50	G07		response to oxidative stress*	transcription factor activity
YML009C	MRPL39	10	14	15	SET50	G08		involved in mitochondrial translation (IC)	structural constituent of ribosome
YML011C	RAD33	10	14	17	SET50	G09		involved in nucleotide-excision repair (IMP)	molecular function unknown
YML012W	ERV25	10	14	19	SET50	G10		ER to Golgi transport	molecular function unknown
YML013W	SEL1	10	14	21	SET50	G11		protein secretion*	molecular function unknown
YML014W	TRM9	10	14	23	SET50	G12		response to stress*	tRNA (uridine) methyltransferase activity
YML017W	PSP2	10	16	1	SET50	H01		biological process unknown	molecular function unknown
YML018C	0	10	16	3	SET50	H02		biological process unknown	molecular function unknown
YML019W	OST6	10	16	5	SET50	H03		protein complex assembly*	dolichyl-diphosphooligosaccharide-protein glycotransferase activity
YML020W	0	10	16	7	SET50	H04		biological process unknown	molecular function unknown
YML021C	UNG1	10	16	9	SET50	H05		DNA repair	uracil DNA N-glycosylase activity
YML024W	RPS17A	10	16	11	SET50	H06		involved in cytoplasmic translation (NAS, in ribosomal small subunit assembly (IMP)	structural constituent of ribosome
YML026C	RPS18B	10	16	13	SET50	H07		involved in cytoplasmic translation (NAS), in endonucleolytic cleavage in ITS1 to separate SSU-rRNA from 5.8S rRNA and LSU-rRNA from tricistronic rRNA transcript (SSU-rRNA, 5.8S rRNA, LSU-rRNA) (IMP), in rRNA export from nucleus (IGI)	structural constituent of ribosome
YML028W	TSA1	10	16	15	SET50	H08		response to oxidative stress*	thioredoxin peroxidase activity
YML029W	USA1	10	16	17	SET50	H09		nuclear mRNA splicing, via spliceosome	molecular function unknown
YML030W	RCF1	10	16	19	SET50	H10		involved in mitochondrial cytochrome c oxidase assembly (IGI, IMP) involved in mitochondrial respirasome assembly (IMP) involved in regulation of proton transport (IMP)	molecular function unknown
YML032C	RAD52	10	16	21	SET50	H11		telomerase-independent telomere maintenance*	recombinase activity*
YML034W	SRC1	10	16	23	SET50	H12		mitotic sister chromatid segregation	molecular function unknown
YNL041C	COG6	11	2	1	SET54	A01		intra-Golgi transport	molecular function unknown
YNL045W	LAP2	11	2	5	SET54	A03		involved in cellular lipid metabolic process (IDA) involved in protein catabolic process (IDA)	enables aminopeptidase activity (IDA) enables epoxide hydrolase activity (IDA) enables zinc ion binding (RCA)
YNL049C	SFB2	11	2	9	SET54	A05		ER to Golgi transport	molecular function unknown
YNL050C	0	11	2	11	SET54	A06		biological process unknown	molecular function unknown
YNL054W	VAC7	11	2	13	SET54	A07		vacuole inheritance*	enzyme regulator activity
YNL056W	OCA2	11	2	17	SET54	A09		biological process unknown	molecular function unknown
YNL058C	0	11	2	19	SET54	A10		biological process unknown	molecular function unknown
YNL063W	MTQ1	11	2	23	SET54	A12		biological process unknown	S-adenosylmethionine-dependent methyltransferase activity
YNL068C	FKH2	11	4	3	SET54	B02		pseudohyphal growth*	transcription factor activity
YNL071W	LAT1	11	4	5	SET54	B03		pyruvate metabolism	dihydrolipoyllysine-residue acetyltransferase activity
YNL072W	RNH201	11	4	7	SET54	B04		DNA replication	ribonuclease H activity
YNL076W	MKS1	11	4	9	SET54	B05		regulation of nitrogen utilization	transcriptional repressor activity
YNL077W	APJ1	11	4	11	SET54	B06		biological process unknown	unfolded protein binding
YNL080C	EOS1	11	4	13	SET54	B07		involved in cellular response to oxidative stress (IMP) involved in protein N-linked glycosylation (IMP)	molecular function unknown
YNL081C	SWS2	11	4	15	SET54	B08		involved in mitochondrial translation (IC)	structural constituent of ribosome
YNL082W	PMS1	11	4	17	SET54	B09		meiosis*	DNA binding*
YNL083W	SAL1	11	4	19	SET54	B10		transport	transporter activity*
YNL085W	MKT1	11	4	21	SET54	B11		viral life cycle	nuclease activity
YNL086W	SNN1	11	4	23	SET54	B12		involved in endosome organization (IMP) involved in regulation of protein localization (IMP)	molecular function unknown
YNL091W	NST1	11	6	1	SET54	C01		response to salt stress	molecular function unknown
YNL092W	0	11	6	3	SET54	C02		involved in protein methylation (IDA)	S-adenosylmethionine-dependent methyltransferase activity
YNL093W	YPT53	11	6	5	SET54	C03		endocytosis*	GTPase activity
YNL095C	0	11	6	7	SET54	C04		biological process unknown	molecular function unknown
YNL097C	PHO23	11	6	9	SET54	C05		chromatin modification	histone deacetylase activity
YNL098C	RAS2	11	6	11	SET54	C06		sporulation (sensu Fungi)*	GTPase activity
YNL100W	MIC27	11	6	13	SET54	C07		involved in cristae formation (IMP) involved in protein-containing complex organization (IMP)	molecular function unknown
YNL101W	AVT4	11	6	15	SET54	C08		neutral amino acid transport	neutral amino acid transporter activity
YNL104C	LEU4	11	6	17	SET54	C09		leucine biosynthesis	2-isopropylmalate synthase activity
YNL108C	0	11	6	21	SET54	C11		involved in dephosphorylation (IDA)	enables phosphatase activity (IDA)
YNL111C	CYB5	11	6	23	SET54	C12		sterol biosynthesis	electron transporter activity
YNL115C	0	11	8	1	SET54	D01		biological process unknown	molecular function unknown
YNL122C	MRP35	11	8	3	SET54	D02		involved in mitochondrial translation (IC)	enables structural constituent of ribosome (IDA)
YNL123W	NMA111	11	8	5	SET54	D03		involved in apoptotic process (IMP, ISS) involved in cellular lipid metabolic process (IMP, IPI) involved in cellular response to heat (IMP) involved in protein catabolic process (IMP) involved in regulation of ubiquitin-protein transferase activity (IMP) involved in stress-induced homeostatically regulated protein degradation pathway (IMP)	enables serine-type endopeptidase activity (IMP) enables serine-type peptidase activity (IDA)
YNL125C	ESBP6	11	8	7	SET54	D04		transport	transporter activity*
YNL128W	TEP1	11	8	9	SET54	D05		spore wall assembly (sensu Fungi)*	inositol or phosphatidylinositol phosphatase activity
YNL129W	NRK1	11	8	11	SET54	D06		nicotinamide riboside metabolism	nicotinamide riboside kinase activity
YNL133C	FYV6	11	8	15	SET54	D08		double-strand break repair via nonhomologous end-joining	molecular function unknown
YNL136W	EAF7	11	8	17	SET54	D09		regulation of transcription from RNA polymerase II promoter*	molecular function unknown
YNL142W	MEP2	11	8	23	SET54	D12		pseudohyphal growth*	ammonium transporter activity
YNL144C	0	11	10	1	SET54	E01		biological process unknown	molecular function unknown
YNL146C-A	0	11	10	3	SET54	E02		biological process unknown	molecular function unknown
YNL146W	0	11	10	5	SET54	E03		biological process unknown	molecular function unknown
YNL148C	ALF1	11	10	9	SET54	E05		post-chaperonin tubulin folding pathway*	microtubule binding*
YNL153C	GIM3	11	10	11	SET54	E06		tubulin folding	tubulin binding
YNL155W	CUZ1	11	10	13	SET54	E07		involved in cellular response to arsenic-containing substance (IMP, IGI) involved in proteasome-mediated ubiquitin-dependent protein catabolic process (IMP, IGI, IPI)	enables proteasome binding (IDA) enables zinc ion binding (RCA)
YNL156C	NSG2	11	10	15	SET54	E08		biological process unknown	molecular function unknown
YNL164C	IBD2	11	10	19	SET54	E10		mitotic spindle checkpoint	molecular function unknown
YNL165W	0	11	10	21	SET54	E11		biological process unknown	molecular function unknown
YNL168C	FMP41	11	10	23	SET54	E12		biological process unknown	molecular function unknown
YNL169C	PSD1	11	12	1	SET54	F01		phosphatidylcholine biosynthesis	phosphatidylserine decarboxylase activity
YNL175C	NOP13	11	12	3	SET54	F02		biological process unknown	RNA binding
YNL176C	TDA7	11	12	5	SET54	F03		biological process unknown	molecular function unknown
YNL177C	MRPL22	11	12	7	SET54	F04		protein biosynthesis*	structural constituent of ribosome
YNL187W	SWT21	11	12	13	SET54	F07		involved in mRNA splicing, via spliceosome (IMP)	molecular function unknown
YNL191W	DUG3	11	12	15	SET54	F08		involved in glutathione catabolic process (IMP, IDA)	enables amidophosphoribosyltransferase activity (ISS) contributes to glutathione hydrolase activity (IDA) enables omega peptidase activity (IGI) enables peptidase activity (IGI)
YNL193W	0	11	12	17	SET54	F09		biological process unknown	molecular function unknown
YNL195C	0	11	12	19	SET54	F10		biological process unknown	molecular function unknown
YNL196C	SLZ1	11	12	21	SET54	F11		involved in meiotic cell cycle (IMP) involved in mRNA methylation (IMP, IGI) involved in negative regulation of pseudohyphal growth (IMP)	enables protein binding (IPI)
YNL200C	NNR1	11	12	23	SET54	F12		involved in nicotinamide nucleotide metabolic process (IDA)	enables NADHX epimerase activity (IDA)
YNL201C	PSY2	11	14	1	SET54	G01		biological process unknown	molecular function unknown
YNL202W	SPS19	11	14	3	SET54	G02		sporulation (sensu Fungi)*	2,4-dienoyl-CoA reductase (NADPH) activity
YNL206C	RTT106	11	14	5	SET54	G03		negative regulation of DNA transposition	molecular function unknown
YNL208W	0	11	14	7	SET54	G04		biological process unknown	molecular function unknown
YNL211C	MRX7	11	14	9	SET54	G05		biological process unknown	molecular function unknown
YNL212W	VID27	11	14	11	SET54	G06		biological process unknown	molecular function unknown
YNL213C	RRG9	11	14	13	SET54	G07		involved in mitochondrial genome maintenance (IMP) involved in mitochondrion organization (IMP)	molecular function unknown
YNL214W	PEX17	11	14	15	SET54	G08		peroxisome organization and biogenesis	protein binding
YNL215W	IES2	11	14	17	SET54	G09		biological process unknown	molecular function unknown
YNL217W	PPN2	11	14	19	SET54	G10		involved in polyphosphate catabolic process (IDA, IMP, IGI)	enables endopolyphosphatase activity (IDA, IMP, IGI)
YNL218W	MGS1	11	14	21	SET54	G11		DNA replication*	ATPase activity*
YNL220W	ADE12	11	14	23	SET54	G12		purine nucleotide biosynthesis*	adenylosuccinate synthase activity
YNL223W	ATG4	11	16	1	SET54	H01		protein targeting to vacuole*	microtubule binding*
YNL224C	SQS1	11	16	3	SET54	H02		involved in maturation of SSU-rRNA (IGI) involved in mRNA splicing, via spliceosome (IGI) involved in positive regulation of ATP-dependent activity (IDA, IMP) involved in positive regulation of helicase activity (IDA, IMP) involved in rRNA processing (IGI)	molecular function unknown
YNL225C	CNM67	11	16	5	SET54	H03	sick	microtubule nucleation*	structural constituent of cytoskeleton
YNL227C	JJJ1	11	16	7	SET54	H04		endocytosis	molecular function unknown
YNL229C	URE2	11	16	9	SET54	H05		regulation of nitrogen utilization*	transcription corepressor activity*
YNL230C	ELA1	11	16	11	SET54	H06		RNA elongation from RNA polymerase II promoter	transcriptional elongation regulator activity
YNL231C	PDR16	11	16	13	SET54	H07		response to drug*	phosphatidylinositol transporter activity
YNL237W	YTP1	11	16	17	SET54	H09		biological process unknown	molecular function unknown
YNL238W	KEX2	11	16	19	SET54	H10		peptide pheromone maturation	serine-type endopeptidase activity
YNL242W	ATG2	11	16	23	SET54	H12		protein targeting to vacuole*	molecular function unknown
YOR011W	AUS1	12	1	2	SET57	A01		sterol transport	ATPase activity, coupled to transmembrane movement of substances
YOR012W	0	12	1	6	SET57	A03		biological process unknown	molecular function unknown
YOR017W	PET127	12	1	8	SET57	A04		RNA processing	molecular function unknown
YOR019W	0	12	1	10	SET57	A05		involved in autophagy of mitochondrion (IMP)	molecular function unknown
YOR020W-A	MCO10	12	1	12	SET57	A06		biological process unknown	molecular function unknown
YOR021C	SFM1	12	1	14	SET57	A07		involved in peptidyl-arginine methylation (IMP)	enables protein-arginine omega-N monomethyltransferase activity (IDA)
YOR022C	DDL1	12	1	16	SET57	A08		involved in cardiolipin metabolic process (IMP) involved in phosphatidylethanolamine metabolic process (IMP) involved in phospholipid metabolic process (IMP)	phospholipase activity
YOR025W	HST3	12	1	20	SET57	A10		chromatin silencing at telomere*	DNA binding
YOR026W	BUB3	12	1	22	SET57	A11		mitotic spindle checkpoint	molecular function unknown
YOR030W	DFG16	12	1	24	SET57	A12		invasive growth (sensu Saccharomyces)*	molecular function unknown
YOR032C	HMS1	12	3	2	SET57	B01		pseudohyphal growth	transcription factor activity
YOR033C	EXO1	12	3	6	SET57	B03		mismatch repair*	5'-flap endonuclease activity*
YOR034C	AKR2	12	3	8	SET57	B04		endocytosis*	protein-cysteine S-palmitoleyltransferase activity
YOR035C	SHE4	12	3	12	SET57	B06		actin cytoskeleton organization and biogenesis*	myosin binding
YOR037W	CYC2	12	3	16	SET57	B08		protein import into mitochondrial intermembrane space*	molecular function unknown
YOR038C	HIR2	12	3	18	SET57	B09		regulation of transcription from RNA polymerase II promoter	transcription corepressor activity
YOR040W	GLO4	12	3	20	SET57	B10		carbohydrate metabolism*	hydroxyacylglutathione hydrolase activity
YOR043W	WHI2	12	3	24	SET57	B12		endocytosis*	phosphatase activator activity
YOR044W	IRC23	12	5	2	SET57	C01		biological process unknown	molecular function unknown
YOR045W	TOM6	12	5	4	SET57	C02		protein import into mitochondrial matrix	protein transporter activity
YOR051C	ETT1	12	5	6	SET57	C03		involved in translational termination (IMP, IGI)	molecular function unknown
YOR058C	ASE1	12	5	8	SET57	C04		mitotic spindle organization and biogenesis in nucleus*	microtubule binding
YOR059C	LPL1	12	5	10	SET57	C05		involved in lipid homeostasis (IMP)	enables lysophospholipase activity (IDA, IMP)
YOR064C	YNG1	12	5	12	SET57	C06		histone acetylation*	histone acetyltransferase activity
YOR065W	CYT1	12	5	14	SET57	C07		mitochondrial electron transport, ubiquinol to cytochrome c*	electron transporter, transferring electrons within CoQH2-cytochrome c reductase complex activity
YOR066W	MSA1	12	5	16	SET57	C08		involved in G1/S transition of mitotic cell cycle (IMP) involved in regulation of transcription involved in G1/S transition of mitotic cell cycle (IMP, IPI) involved in traversing start control point of mitotic cell cycle (IMP, IGI)	molecular function unknown
YOR068C	VAM10	12	5	18	SET57	C09		vacuole fusion, non-autophagic	molecular function unknown
YOR070C	GYP1	12	5	22	SET57	C11		vesicle-mediated transport	Rab GTPase activator activity
YOR071C	NRT1	12	5	24	SET57	C12		involved in 5-amino-1-ribofuranosylimidazole-4-carboxamide transmembrane transport (IMP) involved in nicotinamide riboside transport (IMP, IGI) involved in thiamine transport (IGI)	enables 5-amino-1-ribofuranosylimidazole-4-carboxamide transmembrane transporter activity (IMP) enables nicotinamide riboside transmembrane transporter activity (IMP, IGI) Biological Process
YOR073W	SGO1	12	7	4	SET57	D02		mitotic sister chromatid segregation*	molecular function unknown
YOR080W	DIA2	12	7	10	SET57	D05		invasive growth (sensu Saccharomyces)*	molecular function unknown
YOR081C	TGL5	12	7	12	SET57	D06		triacylglycerol mobilization	triacylglycerol lipase activity
YOR084W	LPX1	12	7	14	SET57	D07		involved in triglyceride catabolic process (IGI)	enables triglyceride lipase activity (IDA)
YOR086C	TCB1	12	7	16	SET57	D08		biological process unknown	lipid binding
YOR089C	VPS21	12	7	20	SET57	D10		endocytosis*	GTPase activity
YOR091W	TMA46	12	7	22	SET57	D11		biological process unknown	molecular function unknown
YOR093C	CMR2	12	7	24	SET57	D12		involved in diacylglycerol metabolic process (IMP) involved in response to osmotic stress (IMP) involved in vacuole fusion (IMP)	molecular function unknown
YOR096W	RPS7A	12	9	4	SET57	E02		involved in cytoplasmic translation (NAS),in ribosome biogenesis (IGI)	structural constituent of ribosome
YOR097C	0	12	9	6	SET57	E03		biological process unknown	molecular function unknown
YOR100C	CRC1	12	9	8	SET57	E04		fatty acid metabolism	carnitine:acyl carnitine antiporter activity
YOR104W	PIN2	12	9	10	SET57	E05		biological process unknown	molecular function unknown
YOR106W	VAM3	12	9	12	SET57	E06		vesicle fusion*	t-SNARE activity
YOR107W	RGS2	12	9	14	SET57	E07		G-protein signaling, coupled to cAMP nucleotide second messenger	GTPase activator activity
YOR111W	0	12	9	16	SET57	E08		biological process unknown	molecular function unknown
YOR112W	CEX1	12	9	18	SET57	E09		acts upstream of or within retrograde vesicle-mediated transport, Golgi to endoplasmic reticulum (IMP) involved in tRNA export from nucleus (IMP, IGI, IPI)	enables tRNA binding (IDA)
YOR114W	DPI34	12	9	20	SET57	E10		biological process unknown	molecular function unknown
YOR115C	TRS33	12	9	22	SET57	E11		ER to Golgi transport	molecular function unknown
YOR118W	RTC5	12	9	24	SET57	E12		biological process unknown	molecular function unknown
YOR120W	GCY1	12	11	2	SET57	F01		response to salt stress*	aldo-keto reductase activity
YOR124C	UBP2	12	11	6	SET57	F03		protein deubiquitination	ubiquitin-specific protease activity
YOR125C	CAT5	12	11	8	SET57	F04		ubiquinone metabolism	molecular function unknown
YOR126C	IAH1	12	11	10	SET57	F05		acetate metabolism	hydrolase activity, acting on ester bonds
YOR128C	ADE2	12	11	12	SET57	F06		'de novo' IMP biosynthesis*	phosphoribosylaminoimidazole carboxylase activity
YOR129C	AFI1	12	11	14	SET57	F07		involved in actin cortical patch localization (IMP, IGI) involved in cellular bud site selection (IMP)
YOR131C	0	12	11	18	SET57	F09		biological process unknown	enables pyridoxal phosphatase activity (IDA)
YOR132W	VPS17	12	11	20	SET57	F10		retrograde transport, endosome to Golgi	molecular function unknown
YOR134W	BAG7	12	11	22	SET57	F11		small GTPase mediated signal transduction	signal transducer activity*
YOR137C	SIA1	12	11	24	SET57	F12		proton transport	molecular function unknown
YOR138C	RUP1	12	13	2	SET57	G01		protein deubiquitination	protein binding
YOR140W	SFL1	12	13	4	SET57	G02		negative regulation of transcription from RNA polymerase II promoter	specific transcriptional repressor activity
YOR141C	ARP8	12	13	6	SET57	G03		biological process unknown	molecular function unknown
YOR147W	MDM32	12	13	10	SET57	G05		mitochondrion organization and biogenesis*	molecular function unknown
YOR150W	MRPL23	12	13	12	SET57	G06		involved in mitochondrial translation (IC),	structural constituent of ribosome
YOR152C	ATG40	12	13	14	SET57	G07		involved in reticulophagy (IMP, IGI)	enables protein-macromolecule adaptor activity (IMP, IGI)
YOR155C	ISN1	12	13	18	SET57	G09		inosine salvage	IMP 5'-nucleotidase activity
YOR156C	NFI1	12	13	20	SET57	G10		protein sumoylation*	SUMO ligase activity
YOR164C	GET4	12	15	4	SET57	H02		involved in post-translational protein targeting to endoplasmic reticulum membrane (IDA) High-Throughput protein insertion into ER membrane (HGI)	molecular function unknown
YOR165W	SEY1	12	15	6	SET57	H03		membrane organization and biogenesis	molecular function unknown
YOR166C	SWT1	12	15	8	SET57	H04		involved in nuclear mRNA surveillance of mRNP export (IMP) involved in transcription elongation by RNA polymerase II promoter (IMP, IGI, IPI)	enables endoribonuclease activity (IDA, IMP)
YOR167C	RPS28A	12	15	10	SET57	H05		involved in cytoplasmic translation (IC) involved in positive regulation of nuclear-transcribed mRNA catabolic process, deadenylation-dependent decay (IMP) involved in rRNA export from nucleus (IGI)	structural constituent of ribosome
YOR173W	DCS2	12	15	12	SET57	H06		biological process unknown	molecular function unknown
YOR175C	ALE1	12	15	14	SET57	H07		involved in glycerophospholipid biosynthetic process (IMP, IGI) acts upstream of or within phosphatidylcholine biosynthesis from sn-glycero-3-phosphocholine (IGI)	enables 1-acylglycerol-3-phosphate O-acyltransferase activity (IMP, IGI) enables 1-acylglycerophosphocholine O-acyltransferase activity (IMP) enables O-acyltransferase activity (IDA, IMP)
YOR179C	SYC1	12	15	18	SET57	H09		transcription termination from Pol II promoter, RNA polymerase(A) coupled*	RNA binding
YOR180C	DCI1	12	15	20	SET57	H10		fatty acid beta-oxidation	dodecenoyl-CoA delta-isomerase activity
YOR182C	RPS30B	12	15	22	SET57	H11		involved in cytoplasmic translation (NAS)	structural constituent of ribosome
YOR186W	0	12	2	3	SET58	A02		biological process unknown	molecular function unknown
YOR187W	TUF1	12	2	5	SET58	A03		translational elongation	GTPase activity*
YOR189W	IES4	12	2	7	SET58	A04		biological process unknown	molecular function unknown
YOR191W	RIS1	12	2	9	SET58	A05		chromatin assembly or disassembly*	DNA-dependent ATPase activity
YOR192C	THI72	12	2	11	SET58	A06		involved in 5-amino-1-ribofuranosylimidazole-4-carboxamide transmembrane transport (IGI) involved in thiamine transport (IGI)	enables 5-amino-1-ribofuranosylimidazole-4-carboxamide transmembrane transporter activity (IGI) Biological Process
YOR193W	PEX27	12	2	15	SET58	A08		peroxisome organization and biogenesis	molecular function unknown
YOR196C	LIP5	12	2	17	SET58	A09		lipoic acid biosynthesis	lipoic acid synthase activity
YOR197W	MCA1	12	2	19	SET58	A10		apoptosis	caspase activity
YOR202W	HIS3	12	2	23	SET58	A12		histidine biosynthesis	imidazoleglycerol-phosphate dehydratase activity
YOR205C	FMP38	12	4	1	SET58	B01		biological process unknown	molecular function unknown
YOR209C	NPT1	12	4	3	SET58	B02		chromatin silencing at telomere*	nicotinate phosphoribosyltransferase activity
YOR211C	MGM1	12	4	5	SET58	B03	very sick	mitochondrion organization and biogenesis*	GTPase activity
YOR212W	STE4	12	4	7	SET58	B04		invasive growth (sensu Saccharomyces)*	GTPase activity
YOR215C	AIM41	12	4	9	SET58	B05		biological process unknown	molecular function unknown
YOR219C	STE13	12	4	11	SET58	B06		peptide pheromone maturation	aminopeptidase activity
YOR221C	MCT1	12	4	13	SET58	B07	sick	aerobic respiration*	[acyl-carrier protein] S-malonyltransferase activity
YOR223W	DSC3	12	4	15	SET58	B08		biological process unknown	molecular function unknown
YOR226C	ISU2	12	4	17	SET58	B09		iron ion homeostasis*	molecular function unknown
YOR227W	HER1	12	4	19	SET58	B10		involved in endoplasmic reticulum organization (IGI)	molecular function unknown
YOR233W	KIN4	12	4	23	SET58	B12		biological process unknown	protein kinase activity
YOR234C	RPL33B	12	6	1	SET58	C01		involved in cytoplasmic translation (IDA)	structural constituent of ribosome
YOR237W	HES1	12	6	3	SET58	C02		steroid biosynthesis	oxysterol binding
YOR238W	0	12	6	5	SET58	C03		biological process unknown	molecular function unknown
YOR239W	ABP140	12	6	7	SET58	C04		actin cytoskeleton organization and biogenesis	S-adenosylmethionine-dependent methyltransferase activity*
YOR243C	PUS7	12	6	11	SET58	C06		tRNA modification*	pseudouridine synthase activity
YOR245C	DGA1	12	6	13	SET58	C07		triacylglycerol biosynthesis*	diacylglycerol O-acyltransferase activity
YOR246C	ENV9	12	6	15	SET58	C08		involved in lipid droplet organization (IMP) involved in vacuolar protein processing (IMP) involved in vacuole organization (IMP)	enables oxidoreductase activity (IDA)
YOR247W	SRL1	12	6	17	SET58	C09		nucleobase, nucleoside, nucleotide and nucleic acid metabolism	molecular function unknown
YOR251C	TUM1	12	6	19	SET58	C10		involved in tRNA wobble position uridine thiolation (IMP) involved in tRNA wobble uridine modification (IMP)	enables thiosulfate sulfurtransferase activity (IDA, IMP)
YOR252W	TMA16	12	6	21	SET58	C11		biological process unknown	molecular function unknown
YOR253W	NAT5	12	6	23	SET58	C12		protein amino acid acetylation	peptide alpha-N-acetyltransferase activity
YOR255W	OSW1	12	8	1	SET58	D01		spore wall assembly (sensu Fungi)	molecular function unknown
YOR258W	HNT3	12	8	3	SET58	D02		biological process unknown	molecular function unknown
YOR265W	RBL2	12	8	5	SET58	D03		microtubule cytoskeleton organization and biogenesis*	tubulin binding*
YOR266W	PNT1	12	8	7	SET58	D04		inner mitochondrial membrane organization and biogenesis	molecular function unknown
YOR268C	0	12	8	9	SET58	D05		biological process unknown	molecular function unknown
YOR269W	PAC1	12	8	11	SET58	D06		nuclear migration, microtubule-mediated	molecular function unknown
YOR279C	RFM1	12	8	19	SET58	D10		chromatin silencing	unfolded protein binding
YOR283W	0	12	8	21	SET58	D11		involved in dephosphorylation (IDA)	enables phosphatase activity (IDA)
YOR284W	HUA2	12	8	23	SET58	D12		actin cortical patch assembly	molecular function unknown
YOR285W	RDL1	12	10	1	SET58	E01		involved in sulfur compound metabolic process (IDA)	enables thiosulfate sulfurtransferase activity (IDA)
YOR286W	FMP31	12	10	3	SET58	E02		biological process unknown	molecular function unknown
YOR289W	0	12	10	7	SET58	E04		biological process unknown	molecular function unknown
YOR291W	YPK9	12	10	11	SET58	E06		involved in transmembrane transport (ISS)	enables P-type ion transporter activity (ISS)
YOR292C	0	12	10	13	SET58	E07		biological process unknown	molecular function unknown
YOR293C-A	0	12	10	15	SET58	E08		biological process unknown	molecular function unknown
YOR297C	TIM18	12	10	23	SET58	E12		protein targeting to membrane*	protein transporter activity
YOR298W	MUM3	12	12	1	SET58	F01		spore wall assembly (sensu Fungi)*	acyltransferase activity
YOR299W	BUD7	12	12	3	SET58	F02		bud site selection	molecular function unknown
YOR304W	ISW2	12	12	5	SET58	F03		chromatin remodeling*	ATPase activity
YOR306C	MCH5	12	12	7	SET58	F04		transport	transporter activity*
YOR307C	SLY41	12	12	9	SET58	F05		ER to Golgi transport	molecular function unknown
YOR308C	SNU66	12	12	11	SET58	F06		nuclear mRNA splicing, via spliceosome	RNA splicing factor activity, transesterification mechanism
YOR311C	HSD1	12	12	13	SET58	F07		biological process unknown	molecular function unknown
YOR312C	RPL20B	12	12	15	SET58	F08		protein biosynthesis	structural constituent of ribosome
YOR315W	SFG1	12	12	17	SET58	F09		acts upstream of or within cell-cell adhesion (IMP) acts upstream of or within positive effect invasive filamentous growth (IMP) involved in mitotic cell cycle (IMP) acts upstream of or within positive regulation of filamentous growth (IMP) involved in pseudohyphal growth (IMP, IGI)	molecular function unknown
YOR316C	COT1	12	12	19	SET58	F10		zinc ion homeostasis*	di-, tri-valent inorganic cation transporter activity*
YOR317W	FAA1	12	12	23	SET58	F12		lipid metabolism*	long-chain-fatty-acid-CoA ligase activity
YOR320C	GNT1	12	14	1	SET58	G01		protein amino acid N-linked glycosylation	acetylglucosaminyltransferase activity
YOR321W	PMT3	12	14	3	SET58	G02		protein amino acid O-linked glycosylation	dolichyl-phosphate-mannose-protein mannosyltransferase activity
YOR322C	LDB19	12	14	5	SET58	G03		biological process unknown	molecular function unknown
YOR324C	FRT1	12	14	9	SET58	G05		response to stress	molecular function unknown
YOR327C	SNC2	12	14	11	SET58	G06		endocytosis*	v-SNARE activity
YOR330C	MIP1	12	14	13	SET58	G07		DNA-dependent DNA replication*	gamma DNA-directed DNA polymerase activity
YOR332W	VMA4	12	14	15	SET58	G08		vacuolar acidification	hydrogen-transporting ATPase activity, rotational mechanism
YOR334W	MRS2	12	14	17	SET58	G09		mitochondrial magnesium ion transport*	magnesium ion transporter activity
YOR338W	0	12	14	19	SET58	G10		ascospore formation (HMP)	molecular function unknown
YOR339C	UBC11	12	14	21	SET58	G11		protein monoubiquitination*	ubiquitin conjugating enzyme activity
YOR342C	0	12	14	23	SET58	G12		biological process unknown	molecular function unknown
YOR347C	PYK2	12	16	1	SET58	H01		pyruvate metabolism	pyruvate kinase activity
YOR349W	CIN1	12	16	3	SET58	H02		post-chaperonin tubulin folding pathway*	beta-tubulin binding
YOR350C	MNE1	12	16	5	SET58	H03		biological process unknown	molecular function unknown
YOR352W	TFB6	12	16	7	SET58	H04		biological process unknown	biological process unknown
YOR354C	MSC6	12	16	9	SET58	H05		meiotic recombination	molecular function unknown
YOR356W	CIR2	12	16	11	SET58	H06		biological process unknown	molecular process unknown
YOR375C	GDH1	12	2	2	SET59	A01		glutamate biosynthesis	glutamate dehydrogenase (NADP+) activity
YOR357C	GRD19	12	16	13	SET58	H07		protein localization	protein binding
YOR359W	VTS1	12	16	15	SET58	H08		protein targeting to vacuole	RNA binding*
YOR360C	PDE2	12	16	17	SET58	H09		cAMP-mediated signaling	cAMP-specific phosphodiesterase activity
YOR365C	0	12	16	19	SET58	H10		biological process unknown	molecular function unknown
YOR368W	RAD17	12	16	21	SET58	H11		meiotic recombination*	double-stranded DNA binding
		12	16	23	SET58	H12
